# Supplementary material for: Effects of Red and Blue Light on the Growth, Photosynthesis, and Subsequent Growth under Fluctuating Light of Cucumber Seedlings
Source: Plants (Basel). 2024 Jun 16;13(12):1668. doi: 10.3390/plants13121668 (PMC11207261; doi:10.3390/plants13121668)
Supplement: Supplementary file 1 [file plants-13-01668-s001.zip]

Archive with 1 entries (1 files):
- plants-3019472-supplementary.pdf
